# Supplementary material for: According, against, and above dietary norms: a key to understanding the relationship between personality style and taste preferences
Source: PeerJ. 2019 Dec 6;7:e8198. doi: 10.7717/peerj.8198 (PMC6901004; doi:10.7717/peerj.8198)
Supplement: Supplemental Information 1 [file peerj-07-8198-s001.csv]

studycode	Gender	Age	agecut	Marital_Status	Residence	Education	height	weight	BMI	BMIcut	Dieting	Antisocial	Compulsive	P1_salt_fat	P1_sweet	P1_sweet_fat	P2_salt	P2_salt_fat	P2_sweet	P2_sweet_fat	P3_sweet	P3_sweet_fat	P3_salt	P3_salt_fat	P4_sweet	P4_sweet_fat	P4_salt	P4_salt_fat	TOTAL_D	TOTAL_GD	TOTAL_S	TOTAL_GS	Male	Single	Married	Divorced	Urban	Middle_school	High_school	University	Postgraduate	Diet	antisocial_c_age_c	antisocial_c_bmi_c	antisocial_c_male	Male_Single	Male_Married	Male_Married_antisocial	antisocial_c_Male_Single
1	1	38	3	2	1	4	170	90	31.14	4	2	8	10	170	80	125	24	37	19	34	9.08	11	6.75	9.75	3	12	5	12	116.08	188	44.75	243.75	1	0	1	0	1	0	0	0	1	0	-307.738291864244	-298.305822899461	-39.7737226277372	0	1	-39.7737226277372	0
14	1	39	4	2	1	3	188	90	25.46	3	2	23	50	179	86	152	29	46	16	16	15.83	20.5	4.5	9	3	12	6	20	122.83	212.5	60.5	269	1	0	1	0	1	0	0	1	0	0	-198.979167776653	-41.4498374980015	-22.7737226277372	0	1	-22.7737226277372	0
16	1	47	4	2	2	2	184	100	29.54	4	2	15	75	206	60	116	32	38	25	36	7.58	12.25	4.5	6.75	6	14	10	18	101.58	187.25	67.5	282.75	1	0	1	0	0	0	1	0	0	0	-515.066759017529	-181.567209760775	-30.7737226277372	0	1	-30.7737226277372	0
27	1	61	4	2	2	1	162	98	34.6	4	2	15	65	87	50	95	12	12	13	11	19	18.25	6.75	11.25	2	10	3	9	85	137.25	34.75	123.25	1	0	1	0	0	1	0	0	0	0	-945.89887580585	-337.282246257125	-30.7737226277372	0	1	-30.7737226277372	0
28	1	34	3	1	1	3	177	65	20.75	2	2	30	37	195	127	162	31	31	29	34	13.58	6.83	4.5	6.75	6	14	9	17	183.58	226.83	64.5	259.75	1	1	0	0	1	0	0	1	0	0	-58.949970696361	45.5849070275458	-15.7737226277372	1	0	0	-15.7737226277372
29	1	54	4	3	1	1	176	75	24.21	3	2	8	82	256	103	153	28	50	41	45	7	6.25	4.5	6.75	9	11	7	28	176	223.25	47.5	353.75	1	0	0	1	1	1	0	0	0	0	-1086.54121157227	-26.0943630454462	-45.7737226277372	0	0	0	0
33	1	47	4	1	1	1	171	70	23.94	3	2	15	47	216	110	142	28	37	42	51	13.58	6.25	6	8.25	13	26	12	29	192.58	234.25	59	300.25	1	1	0	0	1	1	0	0	0	0	-515.066759017529	-9.23436304544654	-30.7737226277372	1	0	0	-30.7737226277372
40	1	34	3	1	1	4	180	72	22.22	2	2	63	57	144	65	119	24	43	18	11	21.5	9.08	5.25	6.75	10	8	9	19	121.5	153.08	52.25	227.75	1	1	0	0	1	0	0	0	1	0	64.3784964569236	-24.4600564761047	17.2262773722628	1	0	0	17.2262773722628
41	1	24	2	1	1	4	182	89	26.87	4	1	8	85	166	97	141	22	27	25	18	7.58	7.58	4.5	6.75	8	16	8	18	145.58	193.58	46.5	226.75	1	1	0	0	1	0	0	0	1	1	236.568277478821	-122.011881293622	-37.7737226277372	1	0	0	-37.7737226277372
49	1	20	1	1	1	2	180	80	24.69	3	2	23	50	222	99	177	27	63	42	42	25	11.33	5.25	9	14	12	10	29	194	257.33	59.25	339	1	1	0	0	1	0	1	0	0	0	233.721562150354	-23.9140710746438	-22.7737226277372	1	0	0	-22.7737226277372
50	1	21	1	1	1	2	190	86	23.82	3	1	8	50	151	106	136	21	32	31	29	8.33	12.25	6	8.25	6	19	7	22	164.33	203.25	49	225.25	1	1	0	0	1	0	1	0	0	1	349.889445362033	-6.80202727902297	-37.7737226277372	1	0	0	-37.7737226277372
51	1	27	3	1	1	4	170	55	19.03	1	2	23	85	241	95	141	21	38	15	27	17	8.75	4.5	7.5	4	17	7	21	138	199.75	55.5	324.5	1	1	0	0	1	0	0	0	1	0	74.3055037561938	104.985198998349	-22.7737226277372	1	0	0	-22.7737226277372
53	1	27	3	1	1	4	175	70	22.86	2	2	30	57	211	100	142	37	61	33	46	15.5	14.5	4.5	9	6	21	9	23	165.5	239.5	78.5	315	1	1	0	0	1	0	0	0	1	0	51.4660876977996	12.3023522830203	-15.7737226277372	1	0	0	-15.7737226277372
55	1	23	2	1	1	4	179	75	23.41	3	2	71	30	202	124	152	23	25	24	20	7.58	9.08	7.5	8.25	4	14	7	14	166.58	207.08	42.5	267.25	1	1	0	0	1	0	0	0	1	0	-183.212744418989	-5.80020246150631	25.2262773722628	1	0	0	25.2262773722628
58	1	61	4	2	2	2	170	100	34.6	4	2	38	43	164	95	123	27	22	29	30	10.25	14.5	9	21	6	16	7	19	150.25	195.5	59	237	1	0	1	0	0	0	1	0	0	0	-238.942671426288	-85.2005674250092	-7.77372262773723	0	1	-7.77372262773723	0
61	1	42	4	2	1	4	180	84	25.93	3	2	60	33	164	79	102	21	29	18	17	9.08	8.33	12	9	3	11	7	16	112.08	145.33	49	224	1	0	1	0	1	0	0	0	1	0	166.977036602909	32.5792135968881	14.2262773722628	0	1	14.2262773722628	0
67	1	46	4	2	1	2	172	100	33.8	4	2	60	60	192	95	148	35	27	29	38	7.58	8.75	4.5	14.25	2	11	6	13	139.58	212.75	60.5	268.25	1	0	1	0	1	0	1	0	0	0	223.88214609196	144.540016516596	14.2262773722628	0	1	14.2262773722628	0
76	1	26	3	1	1	3	178	88	27.77	4	2	71	23	162	82	99	19	27	20	17	18.25	8.5	6.75	9.75	5	10	5	13	129.25	138.5	32.75	221.75	1	1	0	0	1	0	0	1	0	0	-107.5339123022	104.186366881559	25.2262773722628	1	0	0	25.2262773722628
80	1	20	1	1	1	3	175	60	19.59	1	1	45	65	162	104	148	14	29	34	33	15.5	16	12	15.75	7	9	8	11	173.5	219	53	231.75	1	1	0	0	1	0	0	1	0	1	7.94054025254411	3.13352016623158	-.773722627737229	1	0	0	-.773722627737229
81	1	30	3	2	1	3	180	85	26.23	3	2	23	57	205	105	169	35	43	37	36	6.83	7.75	4.5	7.5	11	24	11	23	175.83	248.75	72.5	296.5	1	0	1	0	1	0	0	1	0	0	5.98433587298207	-58.9856039213591	-22.7737226277372	0	1	-22.7737226277372	0
82	1	22	2	1	1	2	178	60	18.94	1	1	8	85	194	166	180	29	19	33	25	7.58	6.83	18	16.5	11	17	4	14	236.58	241.83	77	256.5	1	1	0	0	1	0	1	0	0	1	312.115722734296	177.533739144335	-37.7737226277372	1	0	0	-37.7737226277372
85	1	23	2	1	1	3	182	71	21.43	2	1	38	71	226	138	140	31	24	21	9	7	14.75	6	9	7	12	10	16	181	183.75	63	289	1	1	0	0	1	0	0	1	0	1	56.4587884277266	17.1793595822902	-7.77372262773723	1	0	0	-7.77372262773723
88	1	21	1	1	1	2	181	66	20.15	1	2	15	78	197	125	141	24	33	31	36	9.83	10.75	4.5	9.75	7	16	9	22	181.83	216.75	50.5	282.75	1	1	0	0	1	0	1	0	0	0	285.050029303639	107.398045713678	-30.7737226277372	1	0	0	-30.7737226277372
89	1	21	1	1	1	2	181	80	24.42	3	2	45	57	189	97	140	37	52	40	40	0	0	4.5	6.75	9	18	9	21	0	0	62.5	279.75	1	1	0	0	1	0	1	0	0	0	7.16681762480689	-.603560125739234	-.773722627737229	1	0	0	-.773722627737229
90	1	21	1	2	2	1	181	73	22.28	2	2	53	85	196	115	34	35	45	38	34	25	25	18	27	9	11	9	9	197	109	75	289	1	0	1	0	0	1	0	0	0	0	-66.935372156215	-9.82720976077592	7.22627737226277	0	1	7.22627737226277	0
91	1	19	1	1	1	2	180	74	22.84	2	2	64	37	163	109	246	21	53	39	53	14.33	7	12	9.3	6	24	11	18	179.33	346	53	258.3	1	1	0	0	1	0	1	0	0	0	-205.278437849646	-14.579691512601	18.2262773722628	1	0	0	18.2262773722628
92	1	25	3	1	1	2	170	62	21.45	2	2	65	71	181	52	55	33	24	14	12	25	25	18	27	3	6	9	13	104	106	74	252	1	1	0	0	1	0	1	0	0	0	-101.183547338697	-42.1041440673456	19.2262773722628	1	0	0	19.2262773722628
93	1	19	1	1	1	1	175	75	24.49	3	2	28	58	157	66	101	24	27	29	28	6.25	6.25	4.5	6.75	9	16	9	23	118.25	158.25	48.5	220.75	1	1	0	0	1	1	0	0	0	0	200.181416164953	-15.1089615855928	-17.7737226277372	1	0	0	-17.7737226277372
94	1	24	2	1	2	1	170	72	24.91	3	2	30	47	163	108	151	36	39	35	35	25	25	18	19.13	5	12	5	17	179	224	74	246.13	1	1	0	0	0	1	0	0	0	0	98.7872555810113	-20.033779103841	-15.7737226277372	1	0	0	-15.7737226277372
95	1	23	2	1	1	2	177	70	22.34	2	2	75	10	161	97	141	26	19	31	32	25	21.5	18	27	7	15	8	18	164	213.5	61	232	1	1	0	0	1	0	1	0	0	0	-212.2638393095	-37.9920272790247	29.2262773722628	1	0	0	29.2262773722628
96	1	19	1	2	1	1	165	61	22.41	2	2	53	68	132	93	107	25	28	43	41	12.55	10.25	4.5	14.25	8	13	7	15	166.55	179.25	52.5	199.25	1	0	1	0	1	1	0	0	0	0	-81.3879269007406	-8.88779370238177	7.22627737226277	0	1	7.22627737226277	0
97	1	23	2	1	2	1	160	55	21.48	2	2	83	13	221	100	133	19	31	25	33	21.5	25	13.5	27	6	9	6	13	159.5	206	63.5	304	1	1	0	0	0	1	0	0	0	0	-270.366029090522	-80.406041877565	37.2262773722628	1	0	0	37.2262773722628
98	1	21	1	1	1	3	170	75	25.95	3	2	60	57	142	103	157	32	24	34	29	25	25	18	27	10	11	9	13	184	233	75	217	1	1	0	0	1	0	0	1	0	0	-131.774788214609	32.8637391443334	14.2262773722628	1	0	0	14.2262773722628
99	1	20	1	1	1	3	175	66	21.55	2	2	45	57	102	75	88	16	27	20	26	13.75	17	13.5	12	5	12	5	14	122.75	153	38.5	160	1	1	0	0	1	0	0	1	0	0	7.94054025254411	1.61702381586661	-.773722627737229	1	0	0	-.773722627737229
100	1	21	1	1	2	3	170	69	23.88	3	1	60	75	215	112	183	33	34	39	26	15.5	7.58	5.25	7.5	12	20	8	26	188.5	242.58	54.25	290.5	1	1	0	0	0	0	0	1	0	1	-131.774788214609	3.41534498374942	14.2262773722628	1	0	0	14.2262773722628
101	1	20	1	1	1	3	170	70	24.22	3	1	58	36	206	103	145	32	29	33	18	17	16	7.5	15.75	6	15	4	18	172	211	63.5	288.75	1	1	0	0	1	0	0	1	0	1	-125.475518141616	7.09213330491736	12.2262773722628	1	0	0	12.2262773722628
102	1	21	1	1	1	3	186	78	22.55	2	2	53	53	225	132	193	31	31	35	35	7.58	8.75	5.25	7.5	8	21	7	20	196.58	272.75	65.25	296.5	1	1	0	0	1	0	0	1	0	0	-66.935372156215	-7.87611487026497	7.22627737226277	1	0	0	7.22627737226277
103	1	23	2	1	1	3	189	110	30.79	4	2	45	47	229	152	187	32	35	27	34	13.75	12.25	4.5	6.75	4	18	8	20	209.75	257.25	64.5	304.75	1	1	0	0	1	0	0	1	0	0	5.61937236933243	-5.53217326442538	-.773722627737229	1	0	0	-.773722627737229
104	1	20	1	1	1	3	176	66	21.31	2	1	23	60	156	121	184	40	40	39	36	13.58	11.5	7.5	12	5	22	14	27	198.58	261.5	83.5	254	1	1	0	0	1	0	0	1	0	1	233.721562150354	53.0611114071081	-22.7737226277372	1	0	0	-22.7737226277372
105	1	20	1	1	1	3	187	70	20.02	1	2	63	57	188	109	158	30	44	47	31	8.33	7.58	4.5	8.25	15	25	12	23	191.33	237.58	67.5	284.25	1	1	0	0	1	0	0	1	0	0	-176.789386754755	-62.3578666950828	17.2262773722628	1	0	0	17.2262773722628
106	1	30	3	1	1	3	196	101	26.29	4	2	45	85	161	89	127	30	46	32	21	8.33	10.25	5.25	13.5	7	13	9	20	141.33	175.25	57.25	246.5	1	1	0	0	1	0	0	1	0	0	.203313975171827	-2.05042143960785	-.773722627737229	1	0	0	-.773722627737229
107	1	21	1	1	1	3	178	74	23.36	3	2	63	33	150	140	192	46	52	49	39	6.83	8	4.5	9	8	19	8	22	214.83	267	73.5	238	1	1	0	0	1	0	0	1	0	0	-159.563109382492	-4.8221002717251	17.2262773722628	1	0	0	17.2262773722628
108	1	20	1	1	2	3	165	67	24.61	3	2	53	83	151	108	131	22	21	27	34	25	25	18	27	5	22	7	15	184	231	62	228	1	1	0	0	0	0	0	1	0	0	-74.1616495284778	7.01001651659633	7.22627737226277	1	0	0	7.22627737226277
109	1	20	1	1	1	3	180	80	24.69	3	2	45	60	217	143	158	37	64	44	50	25	25	18	27	10	17	9	22	236	268	80	346	1	1	0	0	1	0	0	1	0	0	7.94054025254411	-.812465235228286	-.773722627737229	1	0	0	-.773722627737229
110	1	20	1	1	2	3	172	85	28.73	4	2	75	30	150	82	148	36	40	30	39	25	19	7.5	27	9	18	9	16	160	241	64.5	244	1	1	0	0	0	0	0	1	0	0	-299.942671426288	148.763885129734	29.2262773722628	1	0	0	29.2262773722628
111	1	50	4	2	1	3	172	83	28.06	4	1	73	30	166	117	139	25	37	32	38	6.38	6.83	4.5	6.75	7	16	8	19	167.38	209.83	51.5	239.75	1	0	1	0	1	0	0	1	0	1	537.371197186851	120.342133304917	27.2262773722628	0	1	27.2262773722628	0
112	1	21	1	1	1	3	180	78	24.07	3	2	60	30	209	110	184	35	41	50	45	25	25	18	27	5	23	12	29	203	293	82	323	1	1	0	0	1	0	0	1	0	0	-131.774788214609	6.11833768447937	14.2262773722628	1	0	0	14.2262773722628
113	1	20	1	1	1	3	188	86	24.33	3	2	45	60	131	99	132	22	26	31	22	25	25	18	27	9	15	9	12	172	202	64	201	1	1	0	0	1	0	0	1	0	0	7.94054025254411	-.533925089242881	-.773722627737229	1	0	0	-.773722627737229
114	1	20	1	1	1	3	176	65	20.98	2	2	65	75	141	91	103	14	22	13	20	19	17	11.25	13.5	3	10	3	13	127	154	29.25	193.5	1	1	0	0	1	0	0	1	0	0	-197.314934200011	-51.1404944323091	19.2262773722628	1	0	0	19.2262773722628
115	1	20	1	1	1	3	182	87	26.26	3	2	75	57	156	116	154	36	38	54	37	20.5	25	0	22.5	13	18	9	24	217.5	250	0	252.5	1	1	0	0	1	0	0	1	0	0	-299.942671426288	76.5749800202454	29.2262773722628	1	0	0	29.2262773722628
116	1	21	1	1	1	3	190	82	22.71	2	2	75	65	156	86	94	42	53	46	48	7.13	6.25	7.5	14.25	4	21	14	18	159.13	181.25	78.5	257.25	1	1	0	0	1	0	0	1	0	0	-270.716394054025	-27.1783046512874	29.2262773722628	1	0	0	29.2262773722628
117	1	20	1	1	1	3	190	75	20.78	2	2	23	53	146	88	154	23	27	32	38	25	25	18	27	7	16	6	13	165	248	59	225	1	1	0	0	1	0	0	1	0	0	233.721562150354	65.1311843998088	-22.7737226277372	1	0	0	-22.7737226277372
118	1	23	2	1	1	3	190	75	20.78	2	2	53	57	76	48	79	37	30	21	25	21.5	19	7.5	15.75	9	6	4	15	114.5	136	58.5	148.75	1	1	0	0	1	0	0	1	0	0	-52.4828174116895	-20.6666258191701	7.22627737226277	1	0	0	7.22627737226277
119	1	20	1	1	2	3	183	73	21.8	2	2	60	30	161	73	122	31	35	34	34	13	7.75	6	20.25	7	14	7	17	139	186.75	52	244.25	1	1	0	0	0	0	0	1	0	0	-146.001065586872	-26.1753119505571	14.2262773722628	1	0	0	14.2262773722628
122	1	61	4	2	1	1	165	70	25.71	3	2	19	34	163	92	124	13	33	27	25	15.5	16	9	27	7	9	7	14	154.5	179	36	247	1	0	1	0	1	1	0	0	0	0	-822.949970696361	-55.4235601257386	-26.7737226277372	0	1	-26.7737226277372	0
123	1	61	4	2	1	1	170	68	23.53	3	2	71	53	134	76	90	15	19	22	14	14.33	12.5	7.5	9.75	5	9	4	11	120.33	126.5	37.5	175.75	1	0	1	0	1	1	0	0	0	0	775.385795726997	-2.77304917683475	25.2262773722628	0	1	25.2262773722628	0
125	1	21	1	1	1	3	170	60	20.76	2	2	23	70	232	156	198	14	16	23	35	8	6.25	5.25	7.5	11	24	6	13	213	282.25	33.25	274.5	1	1	0	0	1	0	0	1	0	0	210.947839522617	65.5866588523635	-22.7737226277372	1	0	0	-22.7737226277372
126	1	22	2	1	1	3	175	87	28.41	4	2	38	75	170	114	172	17	26	16	49	25	25	18	27	5	15	7	16	170	275	61	254	1	1	0	0	1	0	0	1	0	0	64.2325110554638	-37.0812243593157	-7.77372262773723	1	0	0	-7.77372262773723
127	1	20	1	1	1	3	177	76	24.26	3	1	82	20	198	97	171	32	53	46	45	9.5	6.83	4.5	10.5	12	17	11	23	181.5	249.83	69.5	301.5	1	1	0	0	1	0	0	1	0	1	-371.782087484682	22.4629362246248	36.2262773722628	1	0	0	36.2262773722628
128	1	20	1	1	1	3	176	67	21.63	2	2	23	60	145	64	100	24	36	29	42	8.33	8.33	9	16.5	7	13	11	22	119.33	172.33	60	233.5	1	1	0	0	1	0	0	1	0	0	233.721562150354	45.7735201662322	-22.7737226277372	1	0	0	-22.7737226277372
129	1	22	2	1	2	3	175	75	24.49	3	2	28	65	229	159	198	21	33	24	40	8	8	4.5	7.5	10	23	12	21	209	284	46.5	300.5	1	1	0	0	0	0	0	1	0	0	146.860248281741	-15.1089615855928	-17.7737226277372	1	0	0	-17.7737226277372
130	1	21	1	1	1	3	185	76	22.21	2	2	53	75	134	63	64	29	46	54	47	25	25	18	27	6	15	7	9	155	157	70	225	1	1	0	0	1	0	0	1	0	0	-66.935372156215	-10.3330491768343	7.22627737226277	1	0	0	7.22627737226277
131	1	19	1	1	1	3	185	91	26.59	4	1	93	33	95	94	141	31	43	40	55	21.5	21.5	18	27	5	15	3	11	171.5	240.5	61	185	1	1	0	0	1	0	0	1	0	1	-531.89887580585	139.320965421705	47.2262773722628	1	0	0	47.2262773722628
134	1	38	3	1	1	3	166	75	27.22	4	1	70	27	171	118	160	12	18	25	29	14.75	11.5	5.25	13.5	1	15	7	14	160.75	228.5	25.25	222.5	1	1	0	0	1	0	0	1	0	1	187.444189887581	86.7318413341141	24.2262773722628	1	0	0	24.2262773722628
135	1	36	3	1	1	3	182	107	32.3	4	1	8	85	189	118	166	14	25	17	26	7.58	10.25	5.25	10.5	2	19	7	16	154.58	232.25	48.25	256.5	1	1	0	0	1	0	0	1	0	1	-216.716394054025	-327.123195162235	-37.7737226277372	1	0	0	-37.7737226277372
137	1	60	4	2	1	3	172	89	30.08	4	2	73	50	197	133	179	22	10	22	7	11.33	8.33	6.75	9	10	12	10	18	184.33	211.33	62.75	247	1	0	1	0	1	0	0	1	0	0	809.633970909478	175.339213596888	27.2262773722628	0	1	27.2262773722628	0
138	1	42	4	2	1	2	183	70	20.9	2	1	30	71	189	95	148	36	41	8	14	9.5	8.75	5.25	11.25	7	10	3	18	127.5	190.75	67.25	276.25	1	0	1	0	1	0	1	0	0	1	-185.139751718259	43.2188486333853	-15.7737226277372	0	1	-15.7737226277372	0
139	1	24	2	1	1	4	172	65	21.97	2	2	16	65	277	145	196	36	48	36	45	6.83	6.83	4.5	9.75	9	24	9	24	213.83	285.83	73.5	378.75	1	1	0	0	1	0	0	0	1	0	186.4660876978	49.7199435238966	-29.7737226277372	1	0	0	-29.7737226277372
141	1	51	4	2	2	2	178	90	28.41	4	2	72	50	202	125	180	27	14	18	9	7.75	8.75	5.25	6.75	7	15	11	23	177.75	223.75	69.25	255.75	1	0	1	0	0	0	1	0	0	0	543.860248281741	125.101257392508	26.2262773722628	0	1	26.2262773722628	0
143	1	47	4	2	1	3	178	76	23.99	3	2	68	53	193	120	126	28	36	28	31	25	16	18	27	9	22	12	28	197	211	82	294	1	0	1	0	1	0	0	1	0	0	372.006233683201	7.78081943630394	22.2262773722628	0	1	22.2262773722628	0
148	1	24	2	1	1	4	182	89	26.87	4	1	77	50	166	97	141	27	22	25	18	7.58	7.58	4.5	6.75	8	16	8	18	145.58	193.58	46.5	226.75	1	1	0	0	1	0	0	0	1	1	-195.563109382492	100.863155202727	31.2262773722628	1	0	0	31.2262773722628
150	1	27	3	1	1	4	170	55	19.03	1	2	38	23	241	95	141	38	21	15	27	17	8.75	4.5	7.5	4	17	7	21	138	199.75	55.5	324.5	1	1	0	0	1	0	0	0	1	0	25.3638979167777	35.8362938888595	-7.77372262773723	1	0	0	-7.77372262773723
156	1	32	3	2	1	4	184	89	26.29	4	2	38	30	238	118	152	32	35	24	35	6.25	6.25	4.5	6.75	5	20	12	22	157.25	220.25	75.5	317.75	1	0	1	0	1	0	0	0	1	0	-13.5047152219085	-20.6009323885128	-7.77372262773723	0	1	-7.77372262773723	0
157	1	27	3	1	1	3	187	92	26.31	4	2	63	68	224	129	191	48	28	38	28	9.5	6	7.5	9.75	7	14	6	16	189.5	246	49.5	306.75	1	1	0	0	1	0	0	1	0	0	-56.2054451489158	45.9954179764501	17.2262773722628	1	0	0	17.2262773722628
3	2	39	4	2	1	4	155	62	25.81	3	2	8	50	101	75	122	15	17	13	11	21.5	16	13.5	22.5	4	8	4	10	115.5	159	42.5	152.5	0	0	1	0	1	0	0	0	1	0	-330.037561937237	-81.97173530822	0	0	0	0	0
4	2	40	4	1	1	4	162	60	22.86	2	1	8	43	136	79	88	40	25	18	13	25	25	18	27	5	7	9	13	128	136	93	206	0	1	0	0	1	0	0	0	1	1	-367.811284564974	29.4607464436048	0	0	0	0	0
6	2	23	2	1	1	3	176	60	19.37	1	2	53	50	196	102	133	35	23	24	16	8.75	6.83	4.5	8.25	6	15	9	19	150.75	182.83	66.5	255.25	0	1	0	0	1	0	0	1	0	0	-52.4828174116895	-30.8556769140606	0	0	0	0	0
7	2	23	2	1	1	3	165	52	19.1	1	2	60	50	165	86	117	33	28	15	18	25	25	12	14.25	7	10	7	11	137	175	71	235.25	0	1	0	0	1	0	0	1	0	0	-103.322233470084	-64.5862608556666	0	0	0	0	0
8	2	44	4	2	2	2	164	70	26.03	3	1	60	75	135	36	44	34	32	14	18	9.5	8	5.25	7.5	3	9	7	13	64.5	82	54.25	198.5	0	0	1	0	0	0	1	0	0	1	195.429591347435	34.0018413341144	0	0	0	0	0
9	2	18	1	1	1	2	160	54	21.09	2	2	65	64	191	93	133	22	34	24	23	7.58	7.58	4.5	6.75	4	13	8	16	137.58	182.58	49.5	255.75	0	1	0	0	1	0	1	0	0	0	-235.767488944536	-49.0256039213602	0	0	0	0	0
10	2	24	2	1	1	3	182	70	21.13	2	2	59	55	167	98	176	32	47	20	35	7.58	16	7.5	9.75	7	16	9	14	142.58	261	69.5	255.75	0	1	0	0	1	0	0	1	0	0	-82.8331823751931	-33.1969907826739	0	0	0	0	0
12	2	49	4	2	1	1	167	80	28.69	4	2	91	50	143	72	80	15	19	26	24	18.25	8.75	4.5	9	7	12	6	11	134.25	133.75	38.5	184	0	0	1	0	1	1	0	0	0	0	847.414992807289	228.396001918055	0	0	0	0	0
13	2	50	4	3	1	4	170	84	29.07	4	1	64	47	160	75	34	26	27	15	16	7.58	15.5	4.5	8.25	3	9	11	12	104.58	80.5	50.5	211.25	0	0	0	1	1	0	0	0	1	1	359.7361606905	98.970016516596	0	0	0	0	0
15	2	40	4	2	1	4	167	56	20.08	1	2	8	70	226	108	166	44	66	48	41	18.25	14.75	7.5	9.75	7	18	10	18	185.25	254.75	78.5	339.75	0	0	1	0	1	0	0	0	1	0	-367.811284564974	134.471695348714	0	0	0	0	0
17	2	47	4	2	2	2	165	96	34.6	4	2	38	82	219	94	139	32	42	31	38	13	6.25	4.5	6.3	8	13	6	14	154	203.25	56.5	289.3	0	0	1	0	0	0	1	0	0	0	-130.110554637967	-85.2005674250092	0	0	0	0	0
18	2	20	1	1	2	2	170	85	29.41	4	2	60	68	235	75	135	16	19	18	18	9.25	9.25	5.25	7.5	7	14	7	16	115.25	189.25	29.25	285.5	0	1	0	0	0	0	1	0	0	0	-146.001065586872	82.0866588523626	0	0	0	0	0
19	2	46	4	2	1	2	170	116	34.6	4	2	109	13	112	36	64	26	19	32	27	25	8	6.75	21	7	14	5	4	101	114	51.75	164	0	0	1	0	1	0	1	0	0	0	995.006233683201	692.964615056741	0	0	0	0	0
20	2	23	2	1	1	3	165	67	24.61	3	2	70	53	109	57	98	17	16	12	13	25	12.25	13.5	10.5	3	10	8	16	102	137.25	51.5	158.5	0	1	0	0	1	0	0	1	0	0	-175.949970696361	23.5012573925083	0	0	0	0	0
23	2	33	3	2	1	3	158	52	20.83	2	2	36	65	172	100	149	33	47	34	40	6.83	6.25	7.5	7.5	11	16	9	21	159.83	222.25	68.5	258.5	0	0	1	0	1	0	0	1	0	0	-26.7528904043902	27.4634471735311	0	0	0	0	0
31	2	48	4	2	1	1	160	65	25.39	3	2	8	43	200	119	164	17	21	19	17	9.25	8.75	5.25	7.5	5	9	5	11	165.25	215.75	47.25	250.5	0	0	1	0	1	1	0	0	0	0	-811.89887580585	-80.1073557461761	0	0	0	0	0
35	2	25	3	1	1	4	165	49	18	1	2	91	27	168	88	101	26	30	21	27	14.75	14.5	4.5	6.75	3	15	8	17	136.75	163.5	59.5	238.75	0	1	0	0	1	0	0	0	1	0	-238.015664127018	-255.072903191434	0	0	0	0	0
37	2	30	3	1	1	4	168	80	28.34	4	1	53	78	200	72	142	25	46	14	13	11	8.75	4.5	6.75	3	10	9	19	103	181.75	58.5	287.75	0	1	0	0	1	0	0	0	1	1	-1.89887580585008	33.9640311151365	0	0	0	0	0
38	2	22	2	1	1	3	178	53	16.73	1	1	77	53	185	106	154	28	24	10	11	6.25	7	5.25	12	5	7	8	18	136.25	185	66.25	253	0	1	0	0	1	0	0	1	0	1	-258.015664127018	-215.771297352017	0	0	0	0	0
39	2	23	2	1	1	3	169	58	20.31	1	2	8	85	240	134	155	41	54	36	31	7.58	8.33	4.5	6.75	10	15	11	26	197.58	220.33	83.5	343.75	0	1	0	0	1	0	0	1	0	0	274.342000106559	125.783739144335	0	0	0	0	0
42	2	23	2	1	1	3	162	45	17.15	1	2	30	75	140	114	162	34	37	29	24	8.75	7.58	6	6.75	7	12	7	16	164.75	217.58	57	209.75	0	1	0	0	1	0	0	1	0	0	114.560978208748	102.3703084874	0	0	0	0	0
44	2	22	2	1	2	3	164	48	17.85	1	1	75	27	123	89	106	29	27	27	16	20.5	21.5	7.5	20.25	3	10	7	11	145.5	160.5	58.5	186.25	0	1	0	0	0	0	0	1	0	1	-241.490116681762	-169.218012680484	0	0	0	0	0
45	2	32	3	2	1	3	165	53	19.47	1	1	23	82	158	139	191	17	21	10	11	11	8	5.25	12	3	10	2	12	165	229	34.25	209	0	0	1	0	1	0	0	1	0	1	-39.5631093824924	94.9647610421446	0	0	0	0	0
46	2	24	2	2	1	3	166	54	19.6	1	2	45	33	174	76	160	26	36	23	34	9.08	7	4.5	7.5	7	15	6	19	121.08	229	51.5	246.5	0	0	1	0	1	0	0	1	0	0	4.8456497415952	3.12578293995421	0	0	0	0	0
47	2	32	3	1	1	4	170	75	25.95	3	2	111	20	215	89	154	32	43	27	31	8.75	8.33	4.5	7.5	7	15	10	15	138.75	216.33	57.5	286.5	0	1	0	0	1	0	0	0	1	0	113.312803026267	150.677461772069	0	0	0	0	0
48	2	21	1	1	1	2	160	56	21.88	2	2	38	75	144	64	131	27	27	25	26	19	9.25	5.25	9.75	6	14	9	18	128	192.25	53.25	207.75	0	1	0	0	1	0	1	0	0	0	72.006233683201	13.6811843998084	0	0	0	0	0
52	2	22	2	1	1	4	174	60	19.82	1	1	30	57	209	134	194	28	37	35	37	6.25	6.25	5.25	7.5	6	15	10	14	192.25	265.25	65.25	278.5	0	1	0	0	1	0	0	0	1	1	130.334700836486	60.2544690713414	0	0	0	0	0
56	2	23	2	1	1	4	162	56	21.34	2	2	30	65	112	64	101	27	26	18	17	8.5	7	18	16.5	5	9	10	17	99.5	137	83	175.5	0	1	0	0	1	0	0	0	1	0	114.560978208748	36.2784106771809	0	0	0	0	0
57	2	24	2	1	1	4	167	57	20.44	2	1	60	50	127	144	170	25	14	35	25	15.5	8	11.25	13.5	4	13	7	11	216.5	228	54.25	174.5	0	1	0	0	1	0	0	0	1	1	-89.0959560978209	-45.5230491768345	0	0	0	0	0
59	2	58	4	2	2	1	158	81	32.45	4	2	53	50	151	97	123	23	24	35	25	9.5	10.25	7.5	16.5	11	11	2	18	158.5	181.25	48.5	217.5	0	0	1	0	0	1	0	0	0	0	200.436890617508	63.6640311151365	0	0	0	0	0
60	2	61	4	2	1	2	155	74	30.8	4	2	73	40	175	84	80	30	33	15	25	25	13.75	13.5	12	3	9	7	16	131	139.75	65.5	250	0	0	1	0	1	0	1	0	0	0	836.860248281741	194.942133304917	0	0	0	0	0
62	2	32	3	1	1	4	168	59	20.9	2	1	15	75	150	57	110	38	37	16	24	8	14.75	4.5	6.75	5	12	11	16	89	175.75	64.5	218.75	0	1	0	0	1	0	0	0	1	1	-53.4609196014705	84.3177537428747	0	0	0	0	0
64	2	25	3	1	1	4	178	63	19.88	1	1	60	60	243	129	152	17	48	17	23	13	8.75	7.5	7.5	4	13	5	19	170	204.75	41.5	332.5	0	1	0	0	1	0	0	0	1	1	-74.8696787255581	-53.4897645053017	0	0	0	0	0
65	2	61	4	2	1	2	165	80	29.38	4	2	15	68	154	82	137	23	32	18	24	14.75	10.25	12	20.25	5	9	7	14	134.75	189.25	65	238.25	0	0	1	0	1	0	1	0	0	0	-945.89887580585	-176.643414140337	0	0	0	0	0
66	2	24	2	1	1	3	163	54	20.32	1	2	8	57	177	97	131	24	32	21	20	9.08	7.58	6.75	8.25	7	12	6	15	138.08	175.58	42.75	244.25	0	1	0	0	1	0	0	1	0	0	236.568277478821	125.406001918057	0	0	0	0	0
68	2	22	2	1	1	3	164	55	20.45	2	2	53	27	230	99	171	36	48	38	22	9.83	9.5	5.25	6.75	8	17	8	23	168.83	230.5	66.25	323.75	0	1	0	0	1	0	0	1	0	0	-59.7090947839523	-23.0512973520168	0	0	0	0	0
69	2	24	2	1	1	3	160	67	26.17	3	2	30	78	140	72	156	11	24	15	22	14.33	8.75	7.5	9	3	12	3	10	109.33	208.75	23.5	188	0	1	0	0	1	0	0	1	0	0	98.7872555810113	-39.90866961479	0	0	0	0	0
70	2	45	4	2	1	4	160	50	19.53	1	1	53	78	91	66	103	18	23	14	28	8.75	8.75	5.25	8.25	5	11	5	13	99.75	158.75	41.25	144.25	0	0	1	0	1	0	0	0	1	1	106.495284778091	-29.6994725344985	0	0	0	0	0
71	2	23	2	1	1	3	160	70	27.34	4	2	53	75	121	49	126	23	36	33	41	14.75	14.5	13.5	22.5	8	10	5	18	116.75	198.5	46.5	211.5	0	1	0	0	1	0	0	1	0	0	-52.4828174116895	26.7377537428737	0	0	0	0	0
72	2	30	3	1	1	4	172	65	21.97	2	1	68	33	128	147	183	22	14	13	32	8.5	6.25	12	13.5	3	13	6	7	181.5	251.25	49	171.5	0	1	0	0	1	0	0	0	1	1	-5.84048164526615	-37.1162608556668	0	0	0	0	0
74	2	23	2	1	1	3	164	50	18.59	1	2	15	47	186	76	125	29	37	24	12	15.83	12.5	6	9.75	5	10	9	15	126.83	166.5	57	257.75	0	1	0	0	1	0	0	1	0	0	223.502584048165	155.405053012948	0	0	0	0	0
77	2	20	1	1	1	2	169	55	19.26	1	2	45	50	144	59	154	24	23	17	29	20.5	0	5.25	7.5	3	19	8	15	106.5	0	48.25	208.5	0	1	0	0	1	0	1	0	0	0	7.94054025254411	3.38884863338487	0	0	0	0	0
78	2	26	3	1	1	3	165	47	17.26	1	1	8	78	126	81	57	12	19	5	6	20.5	19	18	18	6	12	4	15	131.5	108	52	191	0	1	0	0	1	0	0	1	0	1	161.020832223347	240.993593158933	0	0	0	0	0
79	2	28	3	1	1	2	165	51	18.73	1	1	53	64	55	32	26	21	30	9	10	25	21.5	12	18	4	9	5	11	74	70.5	65	121	0	1	0	0	1	0	1	0	0	1	-16.3514305503756	-35.4804944323088	0	0	0	0	0
83	2	22	2	1	1	3	167	52	18.65	1	2	38	70	232	154	158	21	46	40	38	8	8.33	11.25	7.5	10	18	4	16	231	228.33	62.25	316.5	0	1	0	0	1	0	0	1	0	0	64.2325110554638	38.7903084873997	0	0	0	0	0
84	2	25	3	1	1	3	162	52	19.81	1	1	30	70	171	94	124	28	38	16	17	18.25	9.83	4.5	10.5	3	16	12	15	136.25	181.83	75.5	253.5	0	1	0	0	1	0	0	1	0	1	83.013532953274	60.4122062976188	0	0	0	0	0
86	2	22	2	1	1	3	174	70	23.12	3	1	15	85	129	59	98	34	34	10	22	10.25	8.75	6.75	9	6	7	6	13	100.25	139.75	75.75	196	0	1	0	0	1	0	0	1	0	1	254.276306675902	16.000089509298	0	0	0	0	0
87	2	22	2	1	1	3	160	52	20.31	1	1	23	27	80	92	182	23	42	42	44	8.75	12.5	7.5	15.75	7	14	7	21	165.75	278.5	67.5	174.75	0	1	0	0	1	0	0	1	0	1	188.17411689488	75.8348340348453	0	0	0	0	0
120	2	29	3	1	1	2	180	77	23.77	3	1	53	47	223	47	62	24	31	15	30	18.25	25	13.5	27	2	17	6	11	83.25	141	57.5	300	0	1	0	0	1	0	1	0	0	1	-9.12515317811285	.939943523895598	0	0	0	0	0
121	2	60	4	2	1	2	161	74	28.55	4	2	71	33	81	70	46	19	18	15	14	19	12.5	5.25	14.25	6	8	8	9	113	82.5	51.25	130.25	0	0	1	0	1	0	1	0	0	0	750.159518354734	123.862863231924	0	0	0	0	0
124	2	29	3	1	2	1	160	55	21.48	2	2	78	75	137	62	88	29	23	30	27	13	9.25	4.5	13.5	8	12	4	17	126	140.25	57.5	200.5	0	1	0	0	0	1	0	0	0	0	-40.6944962438063	-69.6064068410685	0	0	0	0	0
133	2	61	4	2	1	3	162	70	26.67	4	1	45	33	100	109	111	15	10	11	7	13.58	13	7.5	15.75	3	9	3	11	141.58	144	40.5	144.75	0	0	1	0	1	0	0	1	0	1	-23.7820874846823	-2.344436038148	0	0	0	0	0
136	2	22	2	1	1	3	165	61	22.41	2	1	65	47	175	105	117	28	39	11	21	7.58	8	5.25	8.25	6	17	12	21	133.58	170	66.25	256.25	0	1	0	0	1	0	0	1	0	1	-158.862379455485	-23.6469177899733	0	0	0	0	0
140	2	50	4	3	1	2	170	58	20.07	1	2	8	68	209	89	162	20	12	5	1	21.5	20.5	9	15.75	5	8	9	14	127.5	195.5	60	258.75	0	0	0	1	1	0	1	0	0	0	-903.446321061325	163.408848633386	0	0	0	0	0
142	2	49	4	2	2	2	159	70	27.69	4	1	24	65	179	91	153	22	27	10	16	9.08	8.33	6.75	8.25	7	22	10	18	129.08	210.33	57.75	240.25	0	0	1	0	0	0	1	0	0	1	-407.979167776653	-88.1851659651548	0	0	0	0	0
144	2	25	3	1	1	4	165	49	18	1	2	60	37	168	88	101	30	26	21	27	14.75	14.5	4.5	6.75	15	15	8	17	148.75	163.5	59.5	238.75	0	1	0	0	1	0	0	0	1	0	-74.8696787255581	-80.2351659651557	0	0	0	0	0
145	2	45	4	3	1	4	163	46	17.31	1	2	64	83	189	91	138	33	27	15	16	8.33	9.83	4.5	7.5	5	13	8	12	123.33	177.83	50.5	247.5	0	0	0	1	1	0	0	0	1	0	268.604773829186	-115.371005381214	0	0	0	0	0
146	2	30	3	1	1	4	168	80	28.34	4	1	53	50	200	72	142	46	25	14	13	11	8.75	4.5	6.75	3	10	9	19	103	181.75	58.5	287.75	0	1	0	0	1	0	0	0	1	1	-1.89887580585008	33.9640311151365	0	0	0	0	0
147	2	22	2	1	1	3	178	53	16.73	1	1	23	83	185	106	154	24	28	10	11	6.25	7	5.25	12	5	25	8	18	136.25	203	66.25	253	0	1	0	0	1	0	0	1	0	1	188.17411689488	157.364761042145	0	0	0	0	0
151	2	22	2	1	1	4	174	60	19.82	1	1	60	57	209	134	194	37	28	35	37	6.25	6.25	5.25	7.5	6	15	10	14	192.25	265.25	65.25	278.5	0	1	0	0	1	0	0	0	1	1	-117.548510842346	-54.3433411476374	0	0	0	0	0
152	2	23	2	1	1	4	175	57	18.61	1	1	36	60	133	80	134	33	30	33	26	15.5	12.5	6.75	9.75	11	14	6	17	148.5	203.5	57.75	204.75	0	1	0	0	1	0	0	0	1	1	70.9843358729821	49.1611114071077	0	0	0	0	0
154	2	25	3	1	1	4	178	63	19.88	1	1	42	64	243	129	152	48	17	17	23	13	8.75	7.5	7.5	4	13	5	19	170	204.75	41.5	332.5	0	1	0	0	1	0	0	0	1	1	19.8602482817412	14.1889216260857	0	0	0	0	0
155	2	23	2	1	1	3	164	50	18.59	1	2	45	30	186	76	125	37	29	24	12	15.83	12.5	6	9.75	5	10	9	15	126.83	166.5	57	257.75	0	1	0	0	1	0	0	1	0	0	5.61937236933243	3.90724279396881	0	0	0	0	0
[truncated: 41 more columns]
